# Supplementary material for: Aptamer-Adjusted Carbon Dot Catalysis-Silver Nanosol SERS Spectrometry for Bisphenol A Detection
Source: Nanomaterials (Basel). 2022 Apr 17;12(8):1374. doi: 10.3390/nano12081374 (PMC9032719; doi:10.3390/nano12081374)
Supplement: Supplementary file 1 [file nanomaterials-12-01374-s001.zip]

Archive with 1 entries (1 files):
- nanomaterials-1657645-supplementary.pdf
